# Supplementary material for: Investigating Repeat Expansions in NIPA1, NOP56, and NOTCH2NLC Genes: A Closer Look at Amyotrophic Lateral Sclerosis Patients from Southern Italy
Source: Cells. 2024 Apr 14;13(8):677. doi: 10.3390/cells13080677 (PMC11049433; doi:10.3390/cells13080677)
Supplement: Supplementary file 1 [file cells-13-00677-s001.zip]

Archive with 1 entries (1 files):
- cells-2899262-supplementary.pdf
